# Supplementary material for: Use of In Vivo Imaging and Physiologically-Based Kinetic Modelling to Predict Hepatic Transporter Mediated Drug–Drug Interactions in Rats
Source: Pharmaceutics. 2023 Mar 10;15(3):896. doi: 10.3390/pharmaceutics15030896 (PMC10057977; doi:10.3390/pharmaceutics15030896)
Supplement: Supplementary file 1 [file pharmaceutics-15-00896-s001.zip]

Archive with 1 entries (1 files):
- pharmaceutics-2184267-supplementary.pdf
